# Supplementary material for: Rhodnius prolixus: Identification of missing components of the IMD immune signaling pathway and functional characterization of its role in eliminating bacteria
Source: PLoS One. 2019 Apr 3;14(4):e0214794. doi: 10.1371/journal.pone.0214794 (PMC6447187; doi:10.1371/journal.pone.0214794)
Supplement: S1 Supporting Data — (XLSX) [file pone.0214794.s002.xlsx]

## Sheet: Fig 6A
inj	gene	mrnaex
Gram-neg	Relish	1.06768
Gram-neg	Relish	0.608983
Gram-neg	Relish	0.568202
Gram-neg	Relish	0.0131342
Gram-neg	Relish	0.975676
Gram-neg	Prolixicin	0.19092
Gram-neg	Prolixicin	1.09888
Gram-neg	Prolixicin	0.635532
Gram-neg	Prolixicin	1.21929
Gram-neg	Prolixicin	0.886404
Gram-neg	Lysozyme-B	1.61534
Gram-neg	Lysozyme-B	1.02586
Gram-neg	Lysozyme-B	0.780157
Gram-neg	Lysozyme-B	0.616356
Gram-neg	Lysozyme-B	5.64446
Gram-neg	Defensin-A	0.577444
Gram-neg	Defensin-A	1.22074
Gram-neg	Defensin-A	0.703564
Gram-neg	Defensin-A	1.00539
Gram-neg	Defensin-A	0.872214
Gram-neg	Defensin-C	3.46794
Gram-neg	Defensin-C	2.21005
Gram-neg	Defensin-C	1.20087
Gram-neg	Defensin-C	1.96439
Gram-neg	Defensin-C	1.73397
Gram-pos	Relish	0.260522
Gram-pos	Relish	0.153305
Gram-pos	Relish	0.0064767
Gram-pos	Relish	0.7655
Gram-pos	Relish	0.00595978
Gram-pos	Prolixicin	0.940198
Gram-pos	Prolixicin	0.807222
Gram-pos	Prolixicin	0.77166
Gram-pos	Prolixicin	0.895668
Gram-pos	Prolixicin	0.521608
Gram-pos	Lysozyme-B	0.777457
Gram-pos	Lysozyme-B	0.813286
Gram-pos	Lysozyme-B	0.57908
Gram-pos	Lysozyme-B	0.62496
Gram-pos	Lysozyme-B	0.391433
Gram-pos	Defensin-A	0.616748
Gram-pos	Defensin-A	0.587538
Gram-pos	Defensin-A	1.29034
Gram-pos	Defensin-A	0.703564
Gram-pos	Defensin-A	0.830904
Gram-pos	Defensin-C	0.139089
Gram-pos	Defensin-C	0.116152
Gram-pos	Defensin-C	0.188036
Gram-pos	Defensin-C	0.17243
Gram-pos	Defensin-C	0.0555173

## Sheet: Fig 6B
inj	gene	ds	mrnaex
Gram-neg	Relish	dsAnt	0.622268
Gram-neg	Relish	dsAnt	0.579927
Gram-neg	Relish	dsAnt	1.64597
Gram-neg	Relish	dsAnt	1.32312
Gram-neg	Relish	dsAnt	0.828712
Gram-neg	Prolixicin	dsAnt	1.13837
Gram-neg	Prolixicin	dsAnt	0.897803
Gram-neg	Prolixicin	dsAnt	0.721699
Gram-neg	Prolixicin	dsAnt	0.773498
Gram-neg	Prolixicin	dsAnt	1.46863
Gram-neg	Lysozyme-B	dsAnt	1.234
Gram-neg	Lysozyme-B	dsAnt	0.869551
Gram-neg	Lysozyme-B	dsAnt	0.794623
Gram-neg	Lysozyme-B	dsAnt	0.634346
Gram-neg	Lysozyme-B	dsAnt	1.46748
Gram-neg	Defensin-A	dsAnt	1.46215
Gram-neg	Defensin-A	dsAnt	1.07036
Gram-neg	Defensin-A	dsAnt	0.887669
Gram-neg	Defensin-A	dsAnt	0.679759
Gram-neg	Defensin-A	dsAnt	0.900061
Gram-neg	Defensin-C	dsAnt	2.68221
Gram-neg	Defensin-C	dsAnt	0.0292265
Gram-neg	Defensin-C	dsAnt	0.0609352
Gram-neg	Defensin-C	dsAnt	0.0109223
Gram-neg	Defensin-C	dsAnt	2.21671
Gram-neg	Relish	dsRelish	0.0299204
Gram-neg	Relish	dsRelish	0.179735
Gram-neg	Relish	dsRelish	0.0892467
Gram-neg	Relish	dsRelish	0.238811
Gram-neg	Relish	dsRelish	0.0895565
Gram-neg	Prolixicin	dsRelish	0.252229
Gram-neg	Prolixicin	dsRelish	0.415947
Gram-neg	Prolixicin	dsRelish	0.388092
Gram-neg	Prolixicin	dsRelish	0.744565
Gram-neg	Prolixicin	dsRelish	0.558438
Gram-neg	Lysozyme-B	dsRelish	0.23434
Gram-neg	Lysozyme-B	dsRelish	0.477424
Gram-neg	Lysozyme-B	dsRelish	0.247988
Gram-neg	Lysozyme-B	dsRelish	0.958162
Gram-neg	Lysozyme-B	dsRelish	0.487455
Gram-neg	Defensin-A	dsRelish	0.409356
Gram-neg	Defensin-A	dsRelish	0.513378
Gram-neg	Defensin-A	dsRelish	0.313838
Gram-neg	Defensin-A	dsRelish	0.706173
Gram-neg	Defensin-A	dsRelish	0.406998
Gram-neg	Defensin-C	dsRelish	0.0172382
Gram-neg	Defensin-C	dsRelish	0.118949
Gram-neg	Defensin-C	dsRelish	0.0517757
Gram-neg	Defensin-C	dsRelish	1.25564
Gram-neg	Defensin-C	dsRelish	0.0127216

## Sheet: Fig 6C
inj	gene	ds	mrnaex
Gram-pos	Relish	dsAnt	0.598761
Gram-pos	Relish	dsAnt	0.838018
Gram-pos	Relish	dsAnt	0.617732
Gram-pos	Relish	dsAnt	1.52631
Gram-pos	Relish	dsAnt	1.41917
Gram-pos	Prolixicin	dsAnt	1.32203
Gram-pos	Prolixicin	dsAnt	0.819466
Gram-pos	Prolixicin	dsAnt	1.03008
Gram-pos	Prolixicin	dsAnt	1.18325
Gram-pos	Prolixicin	dsAnt	0.645172
Gram-pos	Lysozyme-B	dsAnt	1.24801
Gram-pos	Lysozyme-B	dsAnt	0.9136
Gram-pos	Lysozyme-B	dsAnt	1.14841
Gram-pos	Lysozyme-B	dsAnt	0.965691
Gram-pos	Lysozyme-B	dsAnt	0.724287
Gram-pos	Defensin-A	dsAnt	1.21368
Gram-pos	Defensin-A	dsAnt	0.726676
Gram-pos	Defensin-A	dsAnt	1.21368
Gram-pos	Defensin-A	dsAnt	1.03124
Gram-pos	Defensin-A	dsAnt	0.814725
Gram-pos	Defensin-C	dsAnt	3.15908
Gram-pos	Defensin-C	dsAnt	1.26094
Gram-pos	Defensin-C	dsAnt	0.160373
Gram-pos	Defensin-C	dsAnt	0.212348
Gram-pos	Defensin-C	dsAnt	0.207259
Gram-pos	Relish	dsRelish	0.0591308
Gram-pos	Relish	dsRelish	0.0937558
Gram-pos	Relish	dsRelish	0.0647064
Gram-pos	Relish	dsRelish	0.0429872
Gram-pos	Relish	dsRelish	0.0591308
Gram-pos	Prolixicin	dsRelish	0.828031
Gram-pos	Prolixicin	dsRelish	0.634088
Gram-pos	Prolixicin	dsRelish	0.342163
Gram-pos	Prolixicin	dsRelish	0.587539
Gram-pos	Prolixicin	dsRelish	0.391682
Gram-pos	Lysozyme-B	dsRelish	1.43359
Gram-pos	Lysozyme-B	dsRelish	1.16444
Gram-pos	Lysozyme-B	dsRelish	0.526547
Gram-pos	Lysozyme-B	dsRelish	1.27424
Gram-pos	Lysozyme-B	dsRelish	1.05675
Gram-pos	Defensin-A	dsRelish	0.83763
Gram-pos	Defensin-A	dsRelish	0.757535
Gram-pos	Defensin-A	dsRelish	0.479428
Gram-pos	Defensin-A	dsRelish	0.996116
Gram-pos	Defensin-A	dsRelish	0.413049
Gram-pos	Defensin-C	dsRelish	0.137214
Gram-pos	Defensin-C	dsRelish	0.142053
Gram-pos	Defensin-C	dsRelish	0.118627
Gram-pos	Defensin-C	dsRelish	0.114984
Gram-pos	Defensin-C	dsRelish	0.176104
